# Supplementary material for: Leaf-cutting ants’ critical and voluntary thermal limits show complex responses to size, heating rates, hydration level, and humidity
Source: J Comp Physiol B. 2021 Nov 27;192(2):235–45. doi: 10.1007/s00360-021-01413-6 (PMC8894219; doi:10.1007/s00360-021-01413-6)
Supplement: Supplementary file 1 — Supplementary file1 (XLSX 113 KB) [file 360_2021_1413_MOESM1_ESM.xlsx]

## Sheet: BS exp
ind	bs	iw	sp	col	st	vtmax	tvtmax	ratevtmax	ctmax	tctmax	ratectmax	dif
1	2.35	0.0111	Atta	2	25	34.9	6.2	1.59677	44.5	12.3	1.58537	9.6
2	2.41	0.01	Atta	2	25	35	6.3	1.50794	44.65	12.4	1.54435	9.65
3	2.57	0.0122	Atta	2	25	35	6.3	1.42857	44.76	12.45	1.50683	9.76
4	2.5	0.0125	Atta	2	25	34.4	6	1.31667	44.9	12.55	1.46614	10.5
5	2.2	0.0096	Atta	3	25	36	8.17	1.52999	45	13.2	1.62879	9
6	2.15	0.0093	Atta	3	25	35	7.4	1.48649	43.7	12.4	1.58871	8.7
7	2.18	0.0083	Atta	3	25	33.5	6.5	1.38462	44.5	13	1.53846	11
8	2.3	0.0086	Atta	3	25	34.7	7.3	1.32877	44.5	13	1.5	9.8
9	2.18	0.0083	Atta	4	25	31.25	5.2	0.951923	43.9	10.4	1.69231	12.65
10	2.27	0.0094	Atta	4	25	34.6	4.2	1.90476	42.8	9.4	1.7234	8.2
11	2.35	0.0102	Atta	1	25	33	3.4	2.35294	45.7	7.23	2.86307	12.7
12	2.28	0.0076	Atta	1	25	37.8	5	2.56	46.2	7.5	2.82667	8.4
13	2.27	0.0084	Atta	1	25	33	3.4	2.35294	48	9	2.55556	15
14	2.33	0.0074	Atta	1	25	32.9	3	2.63333	45.4	7.4	2.75676	12.5
15	2.23	0.0087	Atta	2	25	31.06	3.2	1.89375	45	10.28	1.94553	13.94
16	2.1	0.0069	Atta	2	25	30.01	2.52	1.9881	45.28	10.4	1.95	15.27
17	2.18	0.009	Atta	2	25	31.09	3.23	1.88545	45.2	10.35	1.95169	14.11
18	2.45	0.0115	Atta	3	25	35.9	5.2	2.09615	45	11.39	1.75593	9.1
19	2.3	0.0099	Atta	3	25	33.9	4.3	2.06977	43.7	10.42	1.79463	9.8
20	1.68	0.005	Atta	2	25	29.6	4.42	1.04072	43.8	13.3	1.41353	14.2
21	1.63	0.0039	Atta	2	25	29.8	4.5	1.06667	44.8	14	1.41429	15
22	1.76	0.0054	Atta	2	25	28.99	4.2	0.95	44.9	14.1	1.41135	15.91
23	1.77	0.0039	Atta	2	25	30	4.16	1.20192	42.25	10.43	1.65388	12.25
24	1.85	0.0048	Atta	2	25	29.7	4	1.175	45.7	12.3	1.68293	16
25	1.92	0.0057	Atta	2	25	31.17	4.36	1.41514	45.6	12.2	1.68852	14.43
26	1.87	0.004	Atta	2	25	31	4.2	1.42857	45.2	12	1.68333	14.2
27	2.93	0.016	Atta	3	25	28.9	6.3	0.619048	43.96	14.43	1.31393	15.06
28	2.89	0.0177	Atta	3	25	32	8.3	0.843373	44.4	14.59	1.32968	12.4
29	2.85	0.0152	Atta	3	25	28	6	0.5	45.14	15.3	1.31634	17.14
30	2.82	0.0154	Atta	3	25	28.6	6.2	0.580645	43.44	14.3	1.28951	14.84
31	2.81	0.0155	Atta	1	25	30.07	4.45	1.13933	45.13	12.44	1.61817	15.06
32	2.7	0.0141	Atta	1	25	28.9	3.58	1.08939	44.6	12.29	1.59479	15.7
33	2.67	0.0147	Atta	1	25	30	4.4	1.13636	45.7	13	1.59231	15.7
34	2.75	0.0166	Atta	1	25	28.91	3.58	1.09218	46.3	13.18	1.61608	17.39
35	3.07	0.0184	Atta	1	25	29.24	5.4	0.785185	44.8	13.11	1.5103	15.56
36	3.13	0.0197	Atta	1	25	30.41	6.2	0.872581	44.9	13.16	1.51216	14.49
37	3.24	0.0242	Atta	1	25	29.23	5.4	0.783333	45.11	13.3	1.51203	15.88
38	3.37	0.0264	Atta	1	25	30.4	6.2	0.870968	45.5	13.5	1.51852	15.1
39	3.62	0.0272	Atta	5	25	28.7	4.53	0.816777	45.24	11.2	1.80714	16.54
40	3.45	0.0248	Atta	5	25	28.75	4.545	0.825083	45.28	11.3	1.79469	16.53
41	3.54	0.0259	Atta	5	25	28.8	4.56	0.833333	45.3	11.4	1.7807	16.5
42	3.59	0.0276	Atta	5	25	31.8	6.05	1.12397	45.4	11.5	1.77391	13.6
43	3.75	0.0347	Atta	5	25	30.3	5.2	1.01923	43.89	11.03	1.7126	13.59
44	3.7	0.0282	Atta	5	25	30.4	5.3	1.01887	44.4	11.2	1.73214	14
45	3.96	0.0326	Atta	5	25	29.3	4.47	0.961969	44.79	11.31	1.74978	15.49
46	3.89	0.0357	Atta	5	25	30.5	5.4	1.01852	43.29	10.45	1.75024	12.79
47	3.35	0.0219	Atta	4	25	29.8	4.4	1.09091	45.2	11.3	1.78761	15.4
48	3.18	0.0206	Atta	4	25	28.8	4.15	0.915663	45	11.05	1.80995	16.2
49	3.28	0.0221	Atta	4	25	28.9	4.17	0.935252	44	10.38	1.83044	15.1

## Sheet: RH exp
ind	bs	iw	fw	hl	sp	col	st	vtmax	tvtmax	ratevtmax	ctmax	tctmax	ratectmax	ur
1	2.4	95	68	71.58	Atta	1	25	32.68	9.4	0.82	42.58	17.13	1.03	50
2	2.43	110	91	82.73	Atta	1	25	34	11.14	0.81	38.39	14.3	0.94	50
3	2.51	126	101	80.16	Atta	5	25	28.6	4.44	0.81	43	16.48	1.09	50
4	2.35	116	99	85.34	Atta	5	25	28.62	4.47	0.81	44.16	17.32	1.11	50
5	2.37	108	87	80.56	Atta	3	25	30.8	6.06	0.96	38.04	13.34	0.98	50
6	2.38	101	80	79.21	Atta	3	25	30.86	6.07	0.97	37.9	13.2	0.98	50
7	2.3	100	80	80	Atta	3	25	29.41	4.44	0.99	45.18	16.54	1.22	50
8	2.25	92	77	83.7	Atta	3	25	30.4	6.4	0.84	44.17	15.4	1.24	50
9	2.45	108	108	100	Atta	5	25	32.24	9	0.8	46.1	17.54	1.2	50
10	2.2	88	88	100	Atta	5	25	31.31	7.41	0.85	45.08	17.33	1.16	50
11	2.21	93	93	100	Atta	5	25	30.54	6.24	0.89	46.5	18.12	1.19	50
12	2.22	86	86	100	Atta	5	25	31.55	7.57	0.87	46.55	18.15	1.19	50
13	2.37	86	86	100	Atta	5	25	30.65	6.55	0.86	44.9	14.33	1.39	50
14	2.26	99	99	100	Atta	5	25	34.5	9.15	1.04	45.5	14.45	1.42	50
15	2.26	100	100	100	Atta	5	25	33.75	8.5	1.03	46.13	15.15	1.39	50
16	2.5	116	116	100	Atta	5	25	30.28	6.37	0.83	46.15	15.2	1.39	50
17	2.31	96	96	100	Atta	1	25	34.6	10.57	0.91	44.58	17.16	1.14	50
18	2.32	106	106	100	Atta	1	25	35.1	11.17	0.9	44.18	17	1.13	50
19	2.45	108	108	100	Atta	1	25	32.49	9.2	0.81	45.35	17.32	1.17	50
20	2.4	109	109	100	Atta	1	25	32.55	9.25	0.82	45.38	17.35	1.17	50
21	2.22	88	71	80.68	Atta	2	25	29.4	5.25	0.84	44.5	17.25	1.13	85
22	2.25	99	73	73.74	Atta	3	25	29.7	5.06	0.93	44.67	17.3	1.14	85
23	2.27	108	90	83.33	Atta	4	25	30.12	6.12	0.84	44.5	15.4	1.27	85
24	2.44	117	98	83.76	Atta	5	25	30.15	6.13	0.84	44.45	15.35	1.27	85
25	2.44	120	101	84.17	Atta	2	25	29.57	5.31	0.86	45.47	16.3	1.26	85
26	2.33	102	80	78.43	Atta	3	25	29.7	5.4	0.87	45.1	16.13	1.25	85
27	2.38	114	101	88.6	Atta	4	25	29.54	5.49	0.83	45.1	19.1	1.05	85
28	2.42	113	100	88.5	Atta	2	25	30.8	7.2	0.81	45.3	19.27	1.05	85
29	2.32	123	103	83.74	Atta	3	25	28.14	3.59	0.87	44.32	18.32	1.05	85
30	2.39	106	106	100	Atta	4	25	34.84	9.31	1.06	45.7	17.2	1.2	85
31	2.16	90	90	100	Atta	2	25	30.4	6.29	0.86	44.75	16.4	1.2	85
32	2.39	104	104	100	Atta	4	25	33.44	8.45	1	45.27	17	1.19	85
33	2.45	106	106	100	Atta	2	25	33.88	9.45	0.94	44.7	17.14	1.15	85
34	2.45	106	106	100	Atta	3	25	35	11	0.91	45.44	17.33	1.18	85
35	2.44	104	104	100	Atta	4	25	34.44	10.28	0.92	45.82	17.4	1.2	85
36	2.45	106	106	100	Atta	2	25	30	5.35	0.93	45.9	18	1.16	85
37	2.2	98	98	100	Atta	3	25	35.6	11.24	0.94	45.5	18.55	1.11	85
38	2.07	90	90	100	Atta	4	25	35.85	11.5	0.94	44.99	18.4	1.09	85
39	2.14	93	93	100	Atta	3	25	35.46	11.09	0.94	45.88	19.15	1.09	85
40	2.2	98	98	100	Atta	2	25	32.6	6.54	1.16	45.9	19.2	1.09	85

## Sheet: (Fig. S1) HR and ST exp
ind	bs	sp	col	st	vtmax	tvtmax	ratevtmax	ctmax	tctmax	ratectmax
1	2.32	Atta	1	25	31.5	3.35	1.9403	45.5	7.2	2.84722
2	2.35	Atta	1	25	33	3.4	2.35294	45.7	7.23	2.86307
3	2.28	Atta	1	25	37.8	5	2.56	46.2	7.5	2.82667
4	2.27	Atta	1	25	33	3.4	2.35294	48	9	2.55556
7	2.33	Atta	1	25	32.9	3	2.63333	45.4	7.4	2.75676
8	2.57	Atta	1	25	31.08	3.28	1.85366	45.6	8	2.575
9	2.23	Atta	2	25	31.06	3.2	1.89375	45	10.28	1.94553
10	2.28	Atta	2	25	30.6	3	1.86667	44.84	10	1.984
11	2.1	Atta	2	25	30.01	2.52	1.9881	45.28	10.4	1.95
12	2.18	Atta	2	25	31.09	3.23	1.88545	45.2	10.35	1.95169
13	2.34	Atta	3	25	30	3	1.66667	42.6	10.17	1.73058
14	2.51	Atta	3	25	31.3	3.2	1.96875	44.9	11.35	1.7533
15	2.45	Atta	3	25	35.9	5.2	2.09615	45	11.39	1.75593
16	2.3	Atta	3	25	33.9	4.3	2.06977	43.7	10.42	1.79463
17	2.45	Atta	5	25	32.1	8.3	0.855422	44.1	17.55	1.08832
18	2.45	Atta	5	25	32.55	9	0.838889	40.6	15.24	1.02362
19	2.52	Atta	5	25	31.7	8	0.8375	41.2	15.54	1.04247
20	2.43	Atta	5	25	30	5.36	0.932836	43.19	17.22	1.05633
21	2.2	Atta	5	25	31.59	8	0.82375	44	22.2	0.855856
22	2.29	Atta	5	25	31.8	7.5	0.906667	44.46	22.34	0.871083
23	2.2	Atta	5	25	31.7	7.45	0.899329	43.54	22	0.842727
24	2.24	Atta	5	25	31.36	7.35	0.865306	41.35	17.15	0.953353
25	2.42	Atta	5	25	30	7.54	0.66313	44.14	16.54	1.15719
26	2.5	Atta	5	25	30.1	8	0.6375	44.9	17.2	1.15698
27	2.42	Atta	5	25	32	9.05	0.773481	42.34	15.48	1.12016
28	2.39	Atta	5	25	30	4.42	1.13122	45.45	14.16	1.44421
29	2.32	Atta	5	25	35	8.37	1.19474	43.75	13.19	1.42153
30	2.3	Atta	5	25	31.6	6.2	1.06452	45	14.02	1.42653
31	2.35	Atta	2	25	34.9	6.2	1.59677	44.5	12.3	1.58537
32	2.41	Atta	2	25	35	6.3	1.50794	44.65	12.4	1.54435
33	2.57	Atta	2	25	35	6.3	1.42857	44.76	12.45	1.50683
34	2.5	Atta	2	25	34.4	6	1.31667	44.9	12.55	1.46614
35	2.2	Atta	3	25	36	8.17	1.52999	45	13.2	1.62879
36	2.15	Atta	3	25	35	7.4	1.48649	43.7	12.4	1.58871
37	2.18	Atta	3	25	33.5	6.5	1.38462	44.5	13	1.53846
38	2.3	Atta	3	25	34.7	7.3	1.32877	44.5	13	1.5
39	2.18	Atta	4	25	31.25	5.2	0.951923	43.9	10.4	1.69231
40	2.27	Atta	4	25	34.6	4.2	1.90476	42.8	9.4	1.7234
41	2.35	Atta	1	25	33	3.4	2.35294	45.7	7.23	2.86307
42	2.28	Atta	1	25	37.8	5	2.56	46.2	7.5	2.82667
43	2.27	Atta	1	25	33	3.4	2.35294	48	9	2.55556
44	2.33	Atta	1	25	32.9	3	2.63333	45.4	7.4	2.75676
45	2.23	Atta	2	25	31.06	3.2	1.89375	45	10.28	1.94553
46	2.1	Atta	2	25	30.01	2.52	1.9881	45.28	10.4	1.95
47	2.18	Atta	2	25	31.09	3.23	1.88545	45.2	10.35	1.95169
48	2.45	Atta	3	25	35.9	5.2	2.09615	45	11.39	1.75593
49	2.3	Atta	3	25	33.9	4.3	2.06977	43.7	10.42	1.79463
50	2.34	Atta	1	25	30.78	6.19	0.933764	43.98	14.29	1.3282
51	2.28	Atta	1	25	32.25	8	0.90625	42.39	13.24	1.31344
52	2.18	Atta	1	25	32.1	7.55	0.940397	43.72	14.14	1.3239
53	2.22	Atta	1	25	32.08	7.5	0.944	42.85	13.4	1.33209
54	2.5	Atta	1	25	33.9	7.3	1.21918	41.06	13.26	1.21116
55	2.56	Atta	1	25	34.3	8	1.1625	43.18	14.14	1.28571
56	2.44	Atta	1	25	35.3	8.39	1.22765	45.7	15.2	1.36184
57	2.1	Atta	2	25	31	6.2	0.967742	44.9	12.3	1.61789
58	2.14	Atta	2	25	33	7.5	1.06667	44.14	12.2	1.56885
59	2.04	Atta	2	25	32	7.2	0.972222	42.8	11.5	1.54783
60	2.02	Atta	1	27	32.6	4.48	1.25	43.47	11.5	1.43217
61	2.1	Atta	1	27.5	34.18	5.53	1.20796	44.28	12.17	1.3788
62	2.28	Atta	1	28	35.7	6.45	1.1938	44.72	12.42	1.34622
63	2.24	Atta	1	28.5	35.7	6.45	1.11628	43.8	12	1.275
64	2.38	Atta	1	30	32.01	2	1.005	45.4	11.2	1.375
65	2.45	Atta	1	30.5	32.1	2	0.8	43.8	10.26	1.2963
66	2.4	Atta	1	32	33	1	1	44.3	10.5	1.17143
67	2.32	Atta	1	32.5	33.77	1	1.27	44.3	10.5	1.12381
68	1.76	Atta	2	25	28.99	4.2	0.95	44.9	14.1	1.41135
69	1.77	Atta	2	25	30	4.16	1.20192	42.25	10.43	1.65388
70	2.57	Atta	2	26	35	6.3	1.42857	44.76	12.45	1.50683
71	2.5	Atta	2	26.5	34.4	6	1.31667	44.9	12.55	1.46614
72	2.2	Atta	3	23.5	36	8.17	1.52999	45	13.2	1.62879
73	2.15	Atta	3	24	35	7.4	1.48649	43.7	12.4	1.58871
74	2.18	Atta	3	24.5	33.5	6.5	1.38462	44.5	13	1.53846
75	2.89	Atta	3	25	32	8.3	0.843373	44.4	14.59	1.32968
76	2.18	Atta	4	26.3	31.25	5.2	0.951923	43.9	10.4	1.69231
77	2.27	Atta	4	26.6	34.6	4.2	1.90476	42.8	9.4	1.7234
78	2.25	Atta	4	28.7	33.2	3.5	1.28571	43.6	10.24	1.45508
79	2.3	Atta	4	29	33.2	3.5	1.2	44.6	11.16	1.39785
80	2.15	Atta	4	29.3	35.5	5.29	1.17202	44.11	10.48	1.41317
81	2.25	Atta	4	29.1	34.5	4.5	1.2	41.7	9.29	1.3563
82	2.32	Atta	4	28.8	31.8	2.4	1.25	44.48	11.09	1.41389
83	2.37	Atta	4	28.6	36.2	5.56	1.36691	44.85	11.18	1.45349
84	2.47	Atta	5	23	36.6	7.27	1.8707	45.35	11.3	1.97788
85	2.41	Atta	5	23.6	37.3	7.5	1.82667	45.4	11.35	1.9207
86	2.51	Atta	5	23.3	34.91	6.4	1.81406	44.5	11.07	1.91509
87	2.46	Atta	5	23.35	32	5.4	1.60185	45.2	11.25	1.94222
88	2.08	Atta	5	30.4	36.6	3.2	1.9375	44.4	6.28	2.2293
89	2.43	Atta	2	26	34	5	1.6	45	11	1.72727
90	2.4	Atta	2	26	34	5.1	1.56863	46	11.28	1.77305
91	2.43	Atta	2	25	32	4	1.75	45	11.5	1.73913
92	2.56	Atta	2	25	33	4.1	1.95122	45	11	1.81818
93	2.23	Atta	2	27	31	2.3	1.73913	45	9.3	1.93548
94	2.31	Atta	2	27	35	4.4	1.81818	45	9.3	1.93548
95	2.32	Atta	2	28	35	4.45	1.57303	46	9.16	1.96507
96	2.36	Atta	2	28	33	3	1.66667	46	9.16	1.96507
97	2.18	Atta	5	30	33	1.56	1.92308	45	8.5	1.76471
98	2.08	Atta	5	30	32	1	2	45	8.55	1.75439
99	2.61	Atta	5	31	33	1.1	1.81818	44	8.15	1.59509
100	2.25	Atta	5	31	33	1.15	1.73913	44	8.13	1.59902
101	2.3	Atta	5	23	31	8.5	0.941176	43	17	1.17647
102	2.58	Atta	5	23	31	8.52	0.938967	43	17.1	1.16959
103	2.31	Atta	5	24	32	9.1	0.879121	44	19	1.05263
104	2.18	Atta	5	24	32	9	0.888889	45	20	1.05

## Sheet: (Fig. S2)Env. heterogeneity exp
Time (in sec)	Down	Up	Left Side	Right Side	Model	Test
0	27.25	27.21	27.25	27.36	27.08	27.54
10	27.35	27.36	27.37	27.52	27.14	27.47
20	27.5	27.57	27.56	27.72	27.29	27.43
30	27.64	27.76	27.76	27.89	27.41	27.47
40	27.85	27.99	27.97	28.1	27.58	27.6
50	28.09	28.24	28.23	28.37	27.8	27.77
60	28.35	28.49	28.51	28.59	28.07	28.05
70	28.68	28.87	28.88	28.83	28.42	28.36
80	28.97	29.16	29.14	29.06	28.67	28.65
90	29.22	29.36	29.33	29.36	28.87	28.87
100	29.47	29.58	29.55	29.64	29.09	29.06
110	29.65	29.81	29.78	29.9	29.27	29.3
120	29.86	30.03	29.98	30.11	29.47	29.52
130	30.05	30.16	30.14	30.27	29.63	29.74
140	30.2	30.33	30.3	30.45	29.78	29.86
150	30.36	30.54	30.5	30.68	29.97	29.96
160	30.55	30.77	30.71	30.89	30.22	30.18
170	30.79	30.95	30.92	31.06	30.4	30.41
180	31.05	31.19	31.16	31.29	30.67	30.72
190	31.28	31.47	31.43	31.55	30.95	31.01
200	31.53	31.72	31.69	31.83	31.18	31.28
210	31.83	32.06	32.02	32.09	31.43	31.57
220	32.12	32.33	32.29	32.32	31.72	31.83
230	32.41	32.55	32.52	32.59	31.98	32.08
240	32.62	32.83	32.79	32.86	32.22	32.32
250	32.87	33.13	33.07	33.1	32.5	32.58
260	33.12	33.39	33.34	33.37	32.84	32.85
270	33.5	33.67	33.64	33.72	33.19	33.19
280	33.75	33.9	33.89	34.01	33.51	33.49
290	33.99	34.16	34.14	34.29	33.77	33.79
300	34.28	34.55	34.5	34.58	33.98	34.01
310	34.59	34.87	34.8	34.87	34.22	34.29
320	34.86	35.12	35.07	35.13	34.5	34.62
330	35.17	35.44	35.36	35.47	34.78	34.91
340	35.49	35.76	35.68	35.8	35.17	35.18
350	35.8	36.12	36.01	36.11	35.58	35.44
360	36.06	36.39	36.29	36.39	35.8	35.71
370	36.38	36.73	36.62	36.66	36.04	36.02
380	36.71	37.02	36.92	36.96	36.32	36.35
390	37.04	37.28	37.19	37.23	36.6	36.62
400	37.35	37.58	37.49	37.6	36.93	35.87
410	37.67	37.92	37.83	37.92	37.3	36.61
420	38	38.29	38.19	38.21	37.66	37.35
430	38.32	38.58	38.49	38.64	38.01	37.79
440	38.61	38.95	38.85	38.94	38.33	38.18
450	38.97	39.34	39.21	39.27	38.66	38.54
460	39.35	39.72	39.58	39.59	38.97	38.91
470	39.73	40.06	39.94	39.98	39.32	39.29
480	40.07	40.43	40.29	40.34	39.69	39.67
490	40.44	40.8	40.66	40.69	40.07	40.04
500	40.79	41.18	41.03	41.03	40.45	40.41
510	41.16	41.55	41.38	41.43	40.84	40.81
520	41.53	41.88	41.73	41.79	41.19	41.17
530	41.86	42.26	42.09	42.14	41.53	41.54
540	42.24	42.65	42.47	42.51	41.9	41.93
550	42.64	43.09	42.89	42.9	42.27	42.34
560	43	43.42	43.24	43.26	42.66	42.7
570	43.39	43.82	43.63	43.66	43.07	43.01
580	43.83	44.18	44.01	44.08	43.43	43.35
590	44.19	44.54	44.36	44.46	43.76	43.7
600	44.52	44.91	44.73	44.8	44.1	44.06
610	44.86	45.29	45.09	45.17	44.44	44.39
620	45.23	45.64	45.45	45.51	44.8	44.76
630	45.56	45.96	45.78	45.88	45.15	45.11
640	45.91	46.33	46.14	46.24	45.53	45.43
650	46.28	46.74	46.54	46.58	45.88	45.76
660	46.67	47.11	46.92	46.94	46.24	46.08
Med	35.17	35.44	35.36	35.47	34.78	34.91

## Sheet: table S1
A. Models describing effects of body size on VTmax
> fit0=lme(vtmax~bs+ratectmax,random=~1|col,method="ML",data=x,na.action = na.exclude)# rectilinear
> fit1=lme(vtmax~poly(bs,2)+ratectmax,random=~1|col,method="ML", data=x,na.action = na.exclude)
> fit2=lme(vtmax~poly(bs,3)+ratectmax,random=~1|col,method="ML",data=x,na.action = na.exclude)
> fit3=lme(vtmax~poly(bs,4)+ratectmax,random=~1|col,method="ML",data=x,na.action = na.exclude)
> AIC(fit0,fit1,fit2,fit3)
df AIC
fit0 5 224.5425
fit1 6 222.6958
fit2 7 208.2568
fit3 8 208.2962
> print(summary(fit2,ddf="Kenward-Roger"))
Linear mixed-effects model fit by maximum likelihood
Data: x
AIC BIC logLik
208.2568 221.4996 -97.12841
Random effects:
Formula: ~1 | col
(Intercept) Residual
StdDev: 6.125585e-05 1.756413
Fixed effects: vtmax ~ poly(bs, 3) + ratectmax
Value Std.Error DF t-value p-value
(Intercept) 30.063855 1.4349793 40 20.950724 0.0000	Value	Std.Error	DF	t-value	p-value
poly(bs, 3)1 -6.317133 1.8578451 40 -3.400247 0.0015	28.4832	0.92527	40	30.7837	0
poly(bs, 3)2 -4.286630 1.8550331 40 -2.310810 0.0261	-2.60216	2.18462	40	-1.19113	0.2406
poly(bs, 3)3 8.502409 1.9944616 40 4.263010 0.0001	-3.23609	1.79754	40	-1.80029	0.0794
ratectmax 0.721198 0.8190401 40 0.880540 0.3838	4.82566	2.15267	40	2.24171	0.0306
Correlation:	2.18612	0.684661	40	3.193	0.0027
(Intr) p(,3)1 p(,3)2 p(,3)3
poly(bs, 3)1 -0.067
poly(bs, 3)2 -0.040 0.003
poly(bs, 3)3 0.363 -0.025 -0.015
ratectmax -0.983 0.068 0.040 -0.369
Standardized Within-Group Residuals:
Min Q1 Med Q3 Max
-1.7487133 -0.6621653 -0.1139385 0.8206311 2.1910683
Number of Observations: 49
Number of Groups: 5
> print(summary(fit3,ddf="Kenward-Roger"))
Linear mixed-effects model fit by maximum likelihood
Data: x
AIC BIC logLik
208.2962 223.4308 -96.1481
Random effects:
Formula: ~1 | col
(Intercept) Residual
StdDev: 5.386285e-05 1.721623
Fixed effects: vtmax ~ poly(bs, 4) + ratectmax
Value Std.Error DF t-value p-value
(Intercept) 30.715590 1.5054487 39 20.402947 0.0000
poly(bs, 4)1 -6.375646 1.8426282 39 -3.460083 0.0013
poly(bs, 4)2 -4.321189 1.8394957 39 -2.349116 0.0240
poly(bs, 4)3 8.842720 1.9941682 39 4.434290 0.0001
poly(bs, 4)4 -2.581231 1.9482041 39 -1.324929 0.1929
ratectmax 0.342709 0.8608771 39 0.398093 0.6927
Correlation:
(Intr) p(,4)1 p(,4)2 p(,4)3 p(,4)4
poly(bs, 4)1 -0.071
poly(bs, 4)2 -0.042 0.003
poly(bs, 4)3 0.382 -0.028 -0.017
poly(bs, 4)4 -0.327 0.024 0.014 -0.129
ratectmax -0.985 0.072 0.043 -0.388 0.332
	Value	Std.Error	DF	t-value	p-value
Standardized Within-Group Residuals:	42.6467	1.03816	42	41.0789	0
Min Q1 Med Q3 Max	0.11705	0.248081	42	0.4718	0.6395
-1.9929598 -0.6988447 -0.2275167 0.7336545 2.3706493	1.04169	0.362741	42	2.87172	0.0064
Number of Observations: 49
Number of Groups: 5
B. Models describing effects of size on the Ctmax
> fit4=lme(ctmax~bs+ratectmax,random=~1|col,method="ML",data=x,na.action = na.exclude)# rectilinear
> fit5=lme(ctmax~poly(bs,2)+ratectmax,random=~1|col,method="ML",data=x,na.action = na.exclude)
> fit6=lme(ctmax~poly(bs,3)+ratectmax,random=~1|col,method="ML",data=x,na.action = na.exclude)
> fit7=lme(ctmax~poly(bs,4)+ratectmax,random=~1|col,method="ML",data=x,na.action = na.exclude)
> AIC(fit4,fit5,fit6,fit7)
df AIC
fit4 5 128.8855
fit5 6 128.9550
fit6 7 129.2697
fit7 8 131.1857
> print(summary(fit4,ddf="Kenward-Roger"))
Linear mixed-effects model fit by maximum likelihood
Data: x
AIC BIC logLik
128.8855 138.3446 -59.44275
Random effects:
Formula: ~1 | col
(Intercept) Residual
StdDev: 0.3028386 0.7777954
Fixed effects: ctmax ~ bs + ratectmax
Value Std.Error DF t-value p-value
(Intercept) 42.64665 1.0381633 42 41.07894 0.0000
bs 0.11705 0.2480813 42 0.47180 0.6395
ratectmax 1.04169 0.3627412 42 2.87172 0.0064
Correlation:
(Intr) bs
bs -0.791
ratectmax -0.752 0.230
Standardized Within-Group Residuals:
Min Q1 Med Q3 Max
-3.1325011 -0.5331425 0.1521385 0.6057793 2.6161573
Number of Observations: 49
Number of Groups: 5
> print(summary(fit5,ddf="Kenward-Roger"))
Linear mixed-effects model fit by maximum likelihood
Data: x
AIC BIC logLik
128.955 140.3059 -58.47748
Random effects:
Formula: ~1 | col
(Intercept) Residual
StdDev: 0.2825632 0.7649579
Fixed effects: ctmax ~ poly(bs, 2) + ratectmax
Value Std.Error DF t-value p-value
(Intercept) 42.96904 0.6465595 41 66.45799 0.0000
poly(bs, 2)1 0.34432 1.0753545 41 0.32019 0.7504
poly(bs, 2)2 -1.27951 0.9498618 41 -1.34705 0.1854
ratectmax 1.03865 0.3588555 41 2.89434 0.0061
Correlation:
(Intr) p(,2)1 p(,2)2
poly(bs, 2)1 -0.235
poly(bs, 2)2 -0.020 0.102
ratectmax -0.962 0.221 0.019
Standardized Within-Group Residuals:
Min Q1 Med Q3 Max
-2.91569393 -0.52792994 0.08862312 0.67028424 2.66629608
Number of Observations: 49
Number of Groups: 5

## Sheet: table S2
A. Models describing effects of relative humidity and hydration level on VTmax
> m1=(lme(vtmax~ratevtmax,method="ML",random=~1|col,data=x))
> m2=(lme(vtmax~ur+ratevtmax,method="ML",random=~1|col,data=x))
> m3=(lme(vtmax~ur+hl+ratevtmax,method="ML",random=~1|col,data=x))
> m4=(lme(vtmax~ur*hl+ratevtmax,method="ML",random=~1|col,data=x))
> AIC(m,m1,m2,m3,m4)
df AIC
m1 4 174.7997
m2 5 176.3234
m3 6 159.8397
m4 7 157.2371
> # now fit m4 using REML to better estimate p values, via Kenward-Roger approximation
> require(lmerTest)
> print(summary(m4,ddf="Kenward-Roger"))
Linear mixed-effects model fit by maximum likelihood
Data: x
AIC BIC logLik
157.2371 169.0593 -71.61856
Random effects:
Formula: ~1 | col
(Intercept) Residual
StdDev: 1.318924 1.259528
Fixed effects: vtmax ~ ur * hl + ratevtmax
Value Std.Error DF t-value p-value
(Intercept) 17.386069 3.936575 31 4.416547 0.0001
ur85 -8.761515 4.507070 31 -1.943949 0.0610
hl 0.079675 0.035186 31 2.264405 0.0307
ratevtmax 7.414252 3.118038 31 2.377858 0.0238
ur85:hl 0.106623 0.050510 31 2.110934 0.0429
Correlation:
(Intr) ur85 hl rtvtmx
ur85 -0.662
hl -0.687 0.641
ratevtmax -0.585 0.210 -0.156
ur85:hl 0.656 -0.989 -0.661 -0.199
Standardized Within-Group Residuals:
Min Q1 Med Q3 Max
-2.00100838 -0.81121301 0.03142152 0.89111835 1.46487466
Number of Observations: 40
Number of Groups: 5
B. Models describing effects of relative humidity and hydration level on CTmax
> m5=(lme(ctmax~ratectmax,method="ML",random=~1|col,data=x))
> m6=(lme(ctmax~ur,method="ML",random=~1|col,data=x))
> m7=(lme(ctmax~ur+hl+ratectmax,method="ML",random=~1|col,data=x))
> m8=(lme(ctmax~ur*hl+ratectmax,method="ML",random=~1|col,data=x))
> AIC(m5,m6,m7,m8)
df AIC
m5 4 160.0753
m6 4 172.2713
m7 6 144.4643
m8 7 143.5392
> print(summary(m7,ddf="Kenward-Roger"))
Linear mixed-effects model fit by maximum likelihood
Data: x
AIC BIC logLik
144.4643 154.5976 -66.23215
Random effects:
Formula: ~1 | col
(Intercept) Residual
StdDev: 2.988133e-05 1.26727
Fixed effects: ctmax ~ ur + hl + ratectmax
Value Std.Error DF t-value p-value
(Intercept) 25.846281 2.6541210 32 9.738170 0.0000
ur85 1.345388 0.4245192 32 3.169203 0.0034
hl 0.081845 0.0237794 32 3.441849 0.0016
ratectmax 9.011084 2.0693757 32 4.354494 0.0001
Correlation:
(Intr) ur85 hl
ur85 -0.138
hl -0.501 -0.039
ratectmax -0.625 0.099 -0.354
Standardized Within-Group Residuals:
Min Q1 Med Q3 Max
-2.5725373 -0.5005191 0.1368572 0.6375274 1.4172287
Number of Observations: 40
Number of Groups: 5
> print(summary(m8,ddf="Kenward-Roger"))
Linear mixed-effects model fit by maximum likelihood
Data: x
AIC BIC logLik
143.5392 155.3614 -64.76961
Random effects:
Formula: ~1 | col
(Intercept) Residual
StdDev: 2.737332e-05 1.221771
Fixed effects: ctmax ~ ur * hl + ratectmax
Value Std.Error DF t-value p-value
(Intercept) 23.855561 2.868299 31 8.316971 0.0000
ur85 8.717054 4.542828 31 1.918861 0.0642
hl 0.125498 0.035472 31 3.537982 0.0013
ratectmax 7.283523 2.284297 31 3.188518 0.0033
ur85:hl -0.080326 0.049294 31 -1.629521 0.1133
Correlation:
(Intr) ur85 hl rtctmx
ur85 -0.436
hl -0.619 0.750
ratectmax -0.303 -0.454 -0.556
ur85:hl 0.426 -0.996 -0.755 0.464
Standardized Within-Group Residuals:
Min Q1 Med Q3 Max
-2.50743459 -0.37943723 0.01739716 0.70075265 1.96331433
Number of Observations: 40
Number of Groups: 5
> MuMIn::r.squaredGLMM(m7)[2]
[1] 0.6105846
Number of Groups: 5

## Sheet: table S3
A. Models describing effects of start temperature and heating rate on VTmax
> m1=(lme(vtmax~1,method="ML",random=~1|col,data=x))
> m2=(lme(vtmax~ratectmax,method="ML",random=~1|col,data=x))
> m3=(lme(vtmax~st+ratevtmax,method="ML",random=~1|col,data=x))
> m4=(lme(vtmax~st*ratevtmax,method="ML",random=~1|col,data=x))
> AIC(m1,m2,m3,m4)
df AIC
m1 3 431.6438
m2 4 430.0526
m3 5 422.2424
m4 6 422.7454
> print(summary(m3,ddf="Kenward-Roger"))
Linear mixed-effects model fit by maximum likelihood
Data: x
AIC BIC logLik
422.2424 435.3673 -206.1212
Random effects:
Formula: ~1 | col
(Intercept) Residual
StdDev: 0.3088101 1.805063
Fixed effects: vtmax ~ st + ratevtmax
Value Std.Error DF t-value p-value
(Intercept) 27.672865 2.4677268 95 11.213910 0.0000
st 0.134946 0.0915298 95 1.474340 0.1437
ratevtmax 1.313890 0.3735895 95 3.516936 0.0007
Correlation:
(Intr) st
st -0.971
ratevtmax -0.265 0.045
Standardized Within-Group Residuals:
Min Q1 Med Q3 Max
-1.9333659 -0.6536522 -0.1309220 0.9288860 2.3043142
Number of Observations: 102
Number of Groups: 5
> print(summary(m4,ddf="Kenward-Roger"))
Linear mixed-effects model fit by maximum likelihood
Data: x
AIC BIC logLik
422.7454 438.4952 -205.3727
Random effects:
Formula: ~1 | col
(Intercept) Residual
StdDev: 0.2255173 1.800021
Fixed effects: vtmax ~ st * ratevtmax
Value Std.Error DF t-value p-value
(Intercept) 17.038586 8.903528 94 1.913689 0.0587
st 0.550359 0.347515 94 1.583697 0.1166
ratevtmax 8.764941 6.043061 94 1.450414 0.1503
st:ratevtmax -0.291884 0.236581 94 -1.233762 0.2204
Correlation:
(Intr) st rtvtmx
st -0.998
ratevtmax -0.964 0.964
st:ratevtmax 0.961 -0.965 -0.998
Standardized Within-Group Residuals:
Min Q1 Med Q3 Max
-1.9584396 -0.7361477 -0.1124965 0.9202397 2.1463801
B. Models describing effects of start temperature and heating rate on CTmax
Number of Observations: 102
Number of Groups: 5
> m5=(lme(ctmax~ratectmax,method="ML",random=~1|col,data=x))
> m6=(lme(ctmax~st+ratectmax,method="ML",random=~1|col,data=x))
> m7=(lme(ctmax~st*ratectmax,method="ML",random=~1|col,data=x))
> AIC(m4,m5,m6,m7)
df AIC
m4 3 336.5258
m5 4 293.3096
m6 5 294.6075
m7 6 295.8779
> print(summary(m5,ddf="Kenward-Roger"))
Linear mixed-effects model fit by maximum likelihood
Data: x
AIC BIC logLik
293.3096 303.8095 -142.6548
Random effects:
Formula: ~1 | col
(Intercept) Residual
StdDev: 6.099445e-05 0.9798441
Fixed effects: ctmax ~ ratectmax
Value Std.Error DF t-value p-value
(Intercept) 41.70365 0.3564217 96 117.00650 0
ratectmax 1.63796 0.2089949 96 7.83731 0
Correlation:
(Intr)
ratectmax -0.961
Standardized Within-Group Residuals:
Min Q1 Med Q3 Max
-2.8374972 -0.6116226 0.2820957 0.5962313 2.1538658
Number of Observations: 102
Number of Groups: 5
> m5=(lme(ctmax~1,method="ML",random=~1|col,data=x))
> m6=(lme(ctmax~ratectmax,method="ML",random=~1|col,data=x))
> m7=(lme(ctmax~st+ratectmax,method="ML",random=~1|col,data=x))
> m8=(lme(ctmax~st*ratectmax,method="ML",random=~1|col,data=x))
> AIC(m5,m6,m7,m8)
df AIC
m5 3 336.5258
m6 4 293.3096
m7 5 294.6075
m8 6 295.8779
> print(summary(m6,ddf="Kenward-Roger"))
Linear mixed-effects model fit by maximum likelihood
Data: x
AIC BIC logLik
293.3096 303.8095 -142.6548
Random effects:
Formula: ~1 | col
(Intercept) Residual
StdDev: 6.099445e-05 0.9798441
Fixed effects: ctmax ~ ratectmax
Value Std.Error DF t-value p-value
(Intercept) 41.70365 0.3564217 96 117.00650 0
ratectmax 1.63796 0.2089949 96 7.83731 0
Correlation:
(Intr)
ratectmax -0.961
Standardized Within-Group Residuals:
Min Q1 Med Q3 Max
-2.8374972 -0.6116226 0.2820957 0.5962313 2.1538658
Number of Observations: 102
Number of Groups: 5
> print(summary(m7,ddf="Kenward-Roger"))
Linear mixed-effects model fit by maximum likelihood
Data: x
AIC BIC logLik
294.6075 307.7324 -142.3037
Random effects:
Formula: ~1 | col
(Intercept) Residual
StdDev: 0.05942147 0.974737
Fixed effects: ctmax ~ st + ratectmax
Value Std.Error DF t-value p-value
(Intercept) 40.59558 1.3524970 95 30.015282 0.0000
st 0.04158 0.0488308 95 0.851613 0.3966
ratectmax 1.65543 0.2120374 95 7.807267 0.0000
Correlation:
(Intr) st
st -0.964
ratectmax -0.365 0.116
Standardized Within-Group Residuals:
Min Q1 Med Q3 Max
-2.8022532 -0.5703035 0.2486239 0.5791594 2.1948000
Number of Observations: 102
Number of Groups: 5

## Sheet: script for analysis and graphs
require(nlme)
require(readxl)
windowsFonts(Times = windowsFont("Times New Roman"))
par(mfrow=c(1,1),mar=c(4,4,0.5,0.5))
# # Adjust R options for correct summary in the presence of interactions
x=read_excel("C:/Users/agusc/Dropbox/VTM/Projeto TVM e NH/Outros/Resultados/suppmat.xlsx",sheet=1)
x=read_excel("C:/Users/kakac/Dropbox/VTM Formigas/Projeto TVM e NH/Outros/Resultados/suppmat.xlsx",sheet=1)
# Effect of Body Size
# compare rectilinear and curvilinear model for ctmax
colnames(x)
fit0=lme(vtmax~bs+ratectmax,random=~1|col,method="ML",data=x,na.action = na.exclude)# rectilinear
fit1=lme(vtmax~poly(bs,2)+ratectmax,random=~1|col,method="ML", data=x,na.action = na.exclude)
fit2=lme(vtmax~poly(bs,3)+ratectmax,random=~1|col,method="ML",data=x,na.action = na.exclude)
fit3=lme(vtmax~poly(bs,4)+ratectmax,random=~1|col,method="ML",data=x,na.action = na.exclude)
AIC(fit0,fit1,fit2,fit3)
print(summary(fit2,ddf="Kenward-Roger"))
print(summary(fit3,ddf="Kenward-Roger"))
fit4=lme(ctmax~bs+ratectmax,random=~1|col,method="ML",data=x,na.action = na.exclude)# rectilinear
fit5=lme(ctmax~poly(bs,2)+ratectmax,random=~1|col,method="ML",data=x,na.action = na.exclude)
fit6=lme(ctmax~poly(bs,3)+ratectmax,random=~1|col,method="ML",data=x,na.action = na.exclude)
fit7=lme(ctmax~poly(bs,4)+ratectmax,random=~1|col,method="ML",data=x,na.action = na.exclude)
AIC(fit4,fit5,fit6,fit7)
print(summary(fit4,ddf="Kenward-Roger"))
print(summary(fit5,ddf="Kenward-Roger"))
#Graph Effect of Body Size
with(x,plot(ctmax~bs,pch=24,bg=c("yellow","deepskyblue3","deeppink1","gray58","black")[col],ylim=c(27,48), family = "Times", cex.lab = ".85", cex.axis = ".85", xlab="Head width (mm)", ylab="Temperature (°C)", family = "Times"))
lines(predict(fit4), col="black", lwd=1, lty=1)
with(x,points(vtmax~bs,pch=21,bg=c("yellow","deepskyblue3","deeppink1","gray58","black")[col]))
lines(smooth.spline(x$bs, predict(fit2)), col="black", lwd=1, lty=1)
# Effects of hydration level and humidity on VTmax and CTmax
x=read_excel("C:/Users/agusc/Dropbox/VTM/Projeto TVM e NH/Outros/Resultados/suppmat.xlsx",sheet=2)
x=read_excel("C:/Users/kakac/Dropbox/VTM Formigas/Projeto TVM e NH/Outros/Resultados/suppmat.xlsx",sheet=2)
x=na.omit(x)
colnames(x)
head(x)
require(nlme)
require(lmerTest)
x$ur=as.factor(x$ur)
x$col=as.factor(x$col)
# Model selection
m1=(lme(vtmax~ratevtmax,method="ML",random=~1|col,data=x))
m2=(lme(vtmax~ur+ratevtmax,method="ML",random=~1|col,data=x))
m3=(lme(vtmax~ur+hl+ratevtmax,method="ML",random=~1|col,data=x))
m4=(lme(vtmax~ur*hl+ratevtmax,method="ML",random=~1|col,data=x))
AIC(m1,m2,m3,m4)
require(nlme)
print(summary(m4,ddf="Kenward-Roger"))
MuMIn::r.squaredGLMM(m4)[2]
# for ctmax
m5=(lme(ctmax~ratectmax,method="ML",random=~1|col,data=x))
m6=(lme(ctmax~ur,method="ML",random=~1|col,data=x))
m7=(lme(ctmax~ur+hl+ratectmax,method="ML",random=~1|col,data=x))
m8=(lme(ctmax~ur*hl+ratectmax,method="ML",random=~1|col,data=x))
AIC(m5,m6,m7,m8)
print(summary(m7,ddf="Kenward-Roger"))
print(summary(m8,ddf="Kenward-Roger"))
MuMIn::r.squaredGLMM(m7)[2]
# VTmax
# at low HR
# humid treatment
plot(x$vtmax[!x$ur%in%"50"]~x$hl[!x$ur%in%"50"],pch=21,family = "Times", cex.lab = ".85", cex.axis = ".85", xlab="Hydration level (%)", ylab=" Temperature (°C)", ylim=c(25,50),bg=c("yellow","deepskyblue3","deeppink1","gray58","black"))
x$pred=predict(m4)
with(x,abline(lm(x$pred[!x$ur%in%"50"]~hl[!x$ur%in%"50"]), col="light grey"))
# dry treatment
points(x$vtmax[!x$ur%in%"85"]~x$hl[!x$ur%in%"85"],pch=23,family = "Times", cex.lab = ".85", cex.axis = ".85", xlab="Hydration level (%)", ylab=" Temperature (°C)", ylim=c(25,50),bg=c("yellow","deepskyblue3","deeppink1","gray58","black"))
with(x,abline(lm(x$pred[!x$ur%in%"85"]~hl[!x$ur%in%"85"]), col="black"))
text(95,27,expression(" VTmax \nPseudoR"^"2"*": 0.756"),cex=.8,family = "Times")
# CTmax
# humid treatment
points(x$ctmax[!x$ur%in%"50"]~x$hl[!x$ur%in%"50"],pch=24,family = "Times", cex.lab = ".85", cex.axis = ".85", xlab="Hydration level (%)", ylab=" Temperature (°C)", ylim=c(25,50),bg=c("yellow","deepskyblue3","deeppink1","gray58","black"))
# dry treatment
points(x$ctmax[!x$ur%in%"85"]~x$hl[!x$ur%in%"85"],pch=22,family = "Times", cex.lab = ".85", cex.axis = ".85", xlab="Hydration level (%)", ylab=" Temperature (°C)", ylim=c(25,50),bg=c("yellow","deepskyblue3","deeppink1","gray58","black"))
x$pred=predict(m7)
with(x,abline(lm(x$pred~hl)))
text(95,41,expression(" CTmax \nPseudoR"^"2"*": 0.610"),cex=.8,family = "Times")
# Effect of start temperature and heating rate on the ctmax and CTMAX
x=read_excel("C:/Users/agusc/Dropbox/VTM/Projeto TVM e NH/Outros/Resultados/suppmat.xlsx",sheet=3)
x=read_excel("C:/Users/kakac/Dropbox/VTM Formigas/Projeto TVM e NH/Outros/Resultados/suppmat.xlsx",sheet=3)
require(nlme)
with(x,plot(st~ratevtmax))
m1=(lme(vtmax~1,method="ML",random=~1|col,data=x))
m2=(lme(vtmax~ratectmax,method="ML",random=~1|col,data=x))
m3=(lme(vtmax~st+ratevtmax,method="ML",random=~1|col,data=x))
m4=(lme(vtmax~st*ratevtmax,method="ML",random=~1|col,data=x))
AIC(m1,m2,m3,m4)
print(summary(m3,ddf="Kenward-Roger"))
print(summary(m4,ddf="Kenward-Roger"))
MuMIn::r.squaredGLMM(m3)[2]
m5=(lme(ctmax~1,method="ML",random=~1|col,data=x))
m6=(lme(ctmax~ratectmax,method="ML",random=~1|col,data=x))
m7=(lme(ctmax~st+ratectmax,method="ML",random=~1|col,data=x))
m8=(lme(ctmax~st*ratectmax,method="ML",random=~1|col,data=x))
AIC(m5,m6,m7,m8)
print(summary(m6,ddf="Kenward-Roger"))
print(summary(m7,ddf="Kenward-Roger"))
MuMIn::r.squaredGLMM(m6)[2]
# Graph Heating rate effect on ctmax and CTMAX
plot(x$ctmax~x$ratectmax,pch=24,bg=c("yellow","deepskyblue3","deeppink1","gray58","black")[x$col],
ylim=c(27,48), family = "Times", cex.lab = ".85", cex.axis = ".85", xlab="Heating rate (°C/min)", ylab="Temperature (°C)", family = "Times")
points(x$vtmax~x$ratectmax,pch=21,bg=c("yellow","deepskyblue3","deeppink1","gray58","black")[x$col])
abline(31.21, 1.28,col="black",lwd=1.8)
abline(41.7,1.63,col="black",lwd=1.8)
text(2.5,42,expression(" CTmax \nPseudoR"^"2"*": 0.382"),cex=.8,family = "Times")
text(2.5,29,expression(" VTmax \nPseudoR"^"2"*": 0.153"),cex=.8,family = "Times")
range(x$st)

## Sheet: ST exp
ind	bs	sp	col	st	vtmax	tvtmax	ratevtmax	ctmax	tctmax	ratectmax
1	2.02	Atta	1	27	32.6	4.48	1.25	43.47	11.5	1.43217
2	2.1	Atta	1	27.5	34.18	5.53	1.20796	44.28	12.17	1.3788
3	2.28	Atta	1	28	35.7	6.45	1.1938	44.72	12.42	1.34622
4	2.24	Atta	1	28.5	35.7	6.45	1.11628	43.8	12	1.275
5	2.38	Atta	1	30	32.01	2	1.005	45.4	11.2	1.375
6	2.45	Atta	1	30.5	32.1	2	0.8	43.8	10.26	1.2963
7	2.4	Atta	1	32	33	1	1	44.3	10.5	1.17143
8	2.32	Atta	1	32.5	33.77	1	1.27	44.3	10.5	1.12381
9	1.76	Atta	2	25	28.99	4.2	0.95	44.9	14.1	1.41135
10	1.77	Atta	2	25	30	4.16	1.20192	42.25	10.43	1.65388
11	2.57	Atta	2	26	35	6.3	1.42857	44.76	12.45	1.50683
12	2.5	Atta	2	26.5	34.4	6	1.31667	44.9	12.55	1.46614
13	2.2	Atta	3	23.5	36	8.17	1.52999	45	13.2	1.62879
14	2.15	Atta	3	24	35	7.4	1.48649	43.7	12.4	1.58871
15	2.18	Atta	3	24.5	33.5	6.5	1.38462	44.5	13	1.53846
16	2.89	Atta	3	25	32	8.3	0.843373	44.4	14.59	1.32968
17	2.18	Atta	4	26.3	31.25	5.2	0.951923	43.9	10.4	1.69231
18	2.27	Atta	4	26.6	34.6	4.2	1.90476	42.8	9.4	1.7234
19	2.25	Atta	4	28.7	33.2	3.5	1.28571	43.6	10.24	1.45508
20	2.3	Atta	4	29	33.2	3.5	1.2	44.6	11.16	1.39785
21	2.15	Atta	4	29.3	35.5	5.29	1.17202	44.11	10.48	1.41317
22	2.25	Atta	4	29.1	34.5	4.5	1.2	41.7	9.29	1.3563
23	2.32	Atta	4	28.8	31.8	2.4	1.25	44.48	11.09	1.41389
24	2.37	Atta	4	28.6	36.2	5.56	1.36691	44.85	11.18	1.45349
25	2.47	Atta	5	23	36.6	7.27	1.8707	45.35	11.3	1.97788
26	2.41	Atta	5	23.6	37.3	7.5	1.82667	45.4	11.35	1.9207
27	2.51	Atta	5	23.3	34.91	6.4	1.81406	44.5	11.07	1.91509
28	2.46	Atta	5	23.35	32	5.4	1.60185	45.2	11.25	1.94222
29	2.08	Atta	5	30.4	36.6	3.2	1.9375	44.4	6.28	2.2293
30	2.43	Atta	2	26	34	5	1.6	45	11	1.72727
31	2.4	Atta	2	26	34	5.1	1.56863	46	11.28	1.77305
32	2.43	Atta	2	25	32	4	1.75	45	11.5	1.73913
33	2.56	Atta	2	25	33	4.1	1.95122	45	11	1.81818
34	2.23	Atta	2	27	31	2.3	1.73913	45	9.3	1.93548
35	2.31	Atta	2	27	35	4.4	1.81818	45	9.3	1.93548
36	2.32	Atta	2	28	35	4.45	1.57303	46	9.16	1.96507
37	2.36	Atta	2	28	33	3	1.66667	46	9.16	1.96507
38	2.18	Atta	5	30	33	1.56	1.92308	45	8.5	1.76471
39	2.08	Atta	5	30	32	1	2	45	8.55	1.75439
40	2.61	Atta	5	31	33	1.1	1.81818	44	8.15	1.59509
41	2.25	Atta	5	31	33	1.15	1.73913	44	8.13	1.59902
42	2.3	Atta	5	23	31	8.5	0.941176	43	17	1.17647
43	2.58	Atta	5	23	31	8.52	0.938967	43	17.1	1.16959
44	2.31	Atta	5	24	32	9.1	0.879121	44	19	1.05263
45	2.18	Atta	5	24	32	9	0.888889	45	20	1.05
